# Supplementary material for: Visualizing the membrane disruption action of antimicrobial peptides by cryo-electron tomography
Source: Nat Commun. 2023 Sep 6;14:5464. doi: 10.1038/s41467-023-41156-2 (PMC10482868; doi:10.1038/s41467-023-41156-2)
Supplement: Supplementary file 15 — Source Data [file 41467_2023_41156_MOESM15_ESM.xlsx]

## Sheet: Fig. 1a
X-axis	pepD2M only	pepD2M with PE/PG	pepD2M with DOPC
260	0.0454758	-0.46458	0.20503
259	0.0299835	0.05155	0.01355
258	-0.121751	-0.19533	-0.02373
257	0.115274	-0.04817	-0.05093
256	-0.1211	-0.13554	0.19009
255	0.0435486	-0.10247	-0.00714
254	0.0906662	-0.1103	0.01873
253	-0.0407333	-0.44754	-0.0106
252	-0.0464661	-0.20764	0.00322
251	-0.00651398	-0.00486	0.06721
250	0.154103	-0.10456	0.00535
249	-0.191072	-0.31139	-0.06952
248	-0.171713	-0.43372	0.07258
247	-0.342195	-0.77073	-0.01219
246	0.311807	-0.38541	-0.26491
245	-0.149307	-0.52816	-0.13761
244	-0.166722	-0.61933	-0.19748
243	-0.184198	-1.04755	-0.53028
242	-0.214915	-1.15419	-0.35158
241	-0.485892	-1.25901	-0.33271
240	-0.612177	-1.4111	-0.58071
239	-0.581416	-1.59386	-0.55465
238	-0.80106	-2.0418	-0.87449
237	-0.681699	-2.5896	-1.04259
236	-1.15266	-2.95813	-1.15545
235	-1.04386	-3.30175	-0.96942
234	-0.851494	-3.22166	-1.14077
233	-1.10968	-3.39403	-1.41813
232	-1.42825	-4.59538	-1.54254
231	-1.47193	-4.49556	-1.58692
230	-1.13586	-4.62941	-1.47039
229	-1.31941	-4.82639	-1.35228
228	-0.965508	-4.76337	-1.15656
227	-0.739838	-5.23348	-1.49053
226	-0.759706	-5.26651	-1.51723
225	-0.791525	-6.48898	-1.2283
224	-1.03262	-5.68002	-1.83617
223	-0.829854	-6.31567	-1.71822
222	-0.907068	-5.78778	-1.73631
221	-0.800362	-6.29427	-1.72725
220	-2.01672	-6.78507	-2.20356
219	-1.6359	-6.92292	-2.10957
218	-1.77764	-7.00702	-2.15776
217	-1.45825	-7.33196	-2.34126
216	-1.66004	-6.57485	-2.44924
215	-2.23157	-7.5276	-2.93129
214	-3.04057	-7.83878	-3.12025
213	-3.31032	-7.56109	-4.27089
212	-4.21014	-8.889	-5.2527
211	-4.76367	-9.48583	-5.59264
210	-5.4316	-10.467	-6.6474
209	-6.87368	-11.406	-8.87564
208	-7.91064	-12.8251	-9.44062
207	-10.9322	-12.4869	-11.3194
206	-12.6416	-13.9018	-13.8807
205	-14.872	-14.6147	-15.9111
204	-16.9862	-14.3362	-17.22
203	-19.1333	-12.6401	-19.4619
202	-20.9002	-13.0748	-21.5992
201	-23.0264	-11.1959	-23.4839
200	-24.1648	-9.7856	-20.1237
199	-24.2526	-7.84648	-19.1568
198	-25.2069	-3.89765	-24.3359
197	-25.8809	0.65543	-23.9099
196	-25.5413	-0.35075	-12.7814
195	-22.4143	3.35487	-7.52339
194	-22.0242	5.09607	-13.5699
193	-16.1442	6.18571	-22.1455
192	-16.1062	8.10369	5.49099
191	-11.8696	9.53694	9.84417
190	-10.305	8.18414	11.8634

## Sheet: Fig. 1b
X-axis	pepD2M only	pepD2M with PE/PG	pepD2M with DOPC
260	-0.35519	-0.0627	-0.11657
259	-0.0195	-0.0261	0.01364
258	-0.36353	-0.02374	-0.06654
257	-0.08651	-0.0082	-0.09701
256	-0.35535	-0.10258	-0.09955
255	-0.21509	-0.42815	-0.08007
254	-0.01315	0.20105	-0.07086
253	-0.37063	-0.47662	-0.12837
252	-0.14703	-0.43156	-0.12624
251	-0.21967	-0.02786	-0.05878
250	-0.4055	-0.42375	-0.1879
249	-0.6206	-0.5725	-0.1357
248	-0.72608	-0.67441	-0.24747
247	-1.11768	-0.77027	-0.71975
246	-0.7343	-0.28481	-0.75178
245	-1.06201	-0.75178	-0.70436
244	-1.19027	-0.77712	-1.04006
243	-1.94108	-1.01727	-1.55289
242	-2.28835	-1.38114	-1.87591
241	-2.5046	-1.34577	-2.16284
240	-3.08259	-1.70123	-3.30347
239	-3.93635	-1.90567	-3.60493
238	-4.36256	-2.21446	-4.69728
237	-5.70925	-2.64703	-5.5648
236	-6.79777	-3.3262	-6.58202
235	-7.87017	-3.5226	-7.67389
234	-8.99599	-3.86556	-8.99655
233	-9.52617	-3.62238	-10.2998
232	-10.8556	-4.76217	-11.4469
231	-10.8119	-4.09697	-12.4317
230	-11.2777	-4.22643	-13.043
229	-11.9979	-4.53775	-13.8092
228	-12.6449	-4.81849	-15.4484
227	-13.5567	-4.51138	-16.3649
226	-15.9333	-5.29306	-17.3041
225	-17.8044	-5.50958	-18.5366
224	-18.8189	-4.99459	-18.6492
223	-19.5258	-5.03156	-20.0388
222	-20.6555	-5.69688	-20.5917
221	-21.9017	-4.97678	-21.0323
220	-22.4357	-4.91773	-21.1958
219	-23.2132	-5.47431	-20.7708
218	-22.5988	-5.15296	-21.3836
217	-21.9575	-5.34943	-21.2706
216	-21.9553	-4.77192	-21.5224
215	-22.1283	-5.23596	-21.57
214	-22.6267	-4.97456	-21.7971
213	-22.5237	-4.32866	-22.8708
212	-23.1138	-5.16923	-23.6899
211	-23.6666	-4.32307	-24.989
210	-25.005	-4.52987	-26.6127
209	-26.982	-4.92996	-28.7163
208	-27.8446	-4.89786	-30.1229
207	-27.4931	-4.74866	-29.5517
206	-26.6845	-3.64665	-28.7614
205	-24.5478	-3.45674	-25.3264
204	-20.5405	-3.0122	-21.0424
203	-15.8155	-0.56323	-13.1965
202	-9.38243	1.43676	-9.72436
201	-1.58764	1.83886	-3.06761
200	5.31275	3.28213	9.79873
199	15.1472	4.73187	12.0028
198	27.823	6.46694	41.9198
197	38.0398	7.72203	21.382
196	44.2963	6.28742	25.8073
195	55.8076	8.90662	-5.95808
194	56.8089	7.73534	5.2255
193	42.7505	-9.41981	-11.5483
192	-13.891	-16.3531	-25.4927
191	-3.60625	-2.916	4.23466
190	4.74676	18.6623	-6.33942

## Sheet: Fig. 2
Fig. 2f
minicell OM distance to PG (nm)			10.5772	10.4615	10.7273	9.8283	9.91544	8.70502	12.0262	12.4716	14.3216	8.93733	11.2395	9.47076	12.4595	10.0174	12.7272	11.3387	9.69469	10.5195	9.14024	9.93633	10.5212	10.2134
Fig. 2m			Pore		Shrunken minicell		Low electron density membrane			Lipid cluster		Residual cell in lipid cluster
pepD2M (16ug/mL)			56		2		31			0		0
pepD2M (160ug/mL)			23		36		15			298		134
pepD2M (640ug/mL)			37		26		27			131		93
Fig. 2n			Pore		Shrunken minicell		Low electron density membrane			Lipid cluster		Residual cell in lipid cluster
pepD2M (16ug/mL)		34 tomogram	79.4%(27/34)		5.9%(2/34)		85.3%(29/34)			0%(0/34)		0%(0/34)
pepD2M (160ug/mL)		37 tomogram	27.0%(10/37)		78.4%(29/37)		35.1%(13/37)			100%(37/37)		89.2%(33/37)
pepD2M (640ug/mL)		52 tomogram	32.7%(17/52)		50%(26/52)		50%(26/52)			88.5%(46/52)		84.6%(44/52)

## Sheet: Fig. 5
fig. 5g		Melittin (16 ug/mL)		Melittin (64 ug/mL)		Melittin (160 ug/mL)
Pore		88		45		40
Minicell with blister		4		2		3
Shrunken minicell		0		162		130
lipid cluster		0		0		4
Fig. 5h		Melittin (16 ug/mL)		Melittin (64 ug/mL)		Melittin (160 ug/mL)
Pore		82.3%(42/51)		48.6%(18/37)		30.8%(16/52)
Minicell with blister		7.8%(4/51)		5.4%(2/37)		5.8%(3/52)
Shrunken minicell		0%(0/51)		73.0%(27/37)		69.2%(36/52)
lipid cluster		0		0		7.7%(4/52)

## Sheet: Fig. 7
Fig. 7a
Melittin (16 ug/mL)		47.7726	18.7045	14.321	12.4723	11.56	22.8982	22.0569	17.763	43.9348	13.1027	50.7039	17.3667	9.08808	19.1942	13.4177	48.8362	11.2755	67.6841	13.4177	22.6741	16.824	7.01319	17.763	39.012	9.9181	10.0575	12.5604	12.2612	8.81924	19.5075	12.9603	49.0544	40.0681	17.7106	8.67	12.9155	10.8	5.10244	28.2344	91.6234	21.2071	7.73979	23.4366	12.5169	14.4	8.20222	17.3399	28.2344
Melittin (64 ug/mL)		45.6441	36.0738	24.2227	20.3216	17.3667	6.85424	16.3766	42.7925	28.0857	22.4325	41.7052	61.8412	28.9802	17.4468	45.1223	40.0752	18.1077	43.4162	46.5268	36.3271	55.0069	3.88809	9.73431	6.65651	31.1215	21.7081	30.2283	26.9718	76.6757	40.2022	20.4666	23.5016	31.4749	36.1289	18.3917	52.4543	19.3494	75.1867	27.2284	45.5947	24.8435	15.0373	8.69403	32.7139	10.2615
Melittin (160 ug/mL)		16.51	10.2898	52.6306	16.1578	10.669	10.6996	9.92097	9.40074	14.3841	14.8529	6.69243	24.4216	19.2332	16.3386	14.5678	21.9522	43.4908	20.101	16.4501	8.71732	15.5225	51.2162	26.626	24.6751	21.9733	13.7833	32.062	18.4922	27.5666	18.3917	22.7197	22.5354	14.2136	20.7811	31.1047	13.8838	9.41373	47.0231	25.1033	46.2882
pepD2M (16 ug/mL)		5.61828	97.2	11.8745	14.408	26.1941	16.7478	15.7452	9.70738	21.445	8.33881	13.8934	28.739	108.531	118.951	8.04984	10.0026	42.6486	35.8051	23.4464	9.74114	5.87944	34.7992	80.1126	67.4533	26.7952	17.5774	12.781	16.18	8.82468	10.0914	43.26	9.05666	9.79007	17.1517	7.33655	59.0907	24.2562	18	31.5556	32.7251	130.924	16.4896	69.3666	18.9265	43.9453	31.1431	221.329	92.7978
pepD2M (160 ug/mL)		18.6399	88.6169	41.7972	46.4783	37.4523	28.4297	119.183	134.636	103.088	76.896	94.841	62.5181	33.4901	194.593	68.0619	104.318	129.668	28.4131	41.8592	82.5656	151.26	56.1251	19.0085
pepD2M (640 ug/mL)		59.5871	122.92	59.5871	74.9589	105.381	223.465	166.314	28.0896	43.5723	40.3447	44.9893	514.744	70.9759	167.863	24.4947	119.746	73.1194	259.058	93.4539	28.4509	117.63	46.2665	47.4061	83.784	97.9542	61.6032	23.5212	39.7248	28.4671	15.0806	17.3691	54.6937	67.0306	38.1544	52.78	41.0237	51.0177
				p value
melittin (16 ug/mL) to melittin (64 ug/mL)				0.00296194
melittin (16 ug/mL) to melittin (160 ug/mL)				0.999436
melittin (64 ug/mL) to melittin (160 ug/mL)				0.00536339
melittin (16 ug/mL) to pepD2M (16 ug/mL)				0.00120292
melittin (16 ug/mL) to pepD2M (160 ug/mL)				3.22635e-15
melittin (16 ug/mL) to pepD2M (640 ug/mL)				1.86756e-09
melittin (64 ug/mL) to pepD2M (16 ug/mL)				0.29309
melittin (64 ug/mL) to pepD2M (160 ug/mL)				1.43173e-07
melittin (64 ug/mL) to pepD2M (640 ug/mL)				0.000123552
melittin (160 ug/mL) to pepD2M (16 ug/mL)				0.0176376
melittin (160 ug/mL) to pepD2M (160 ug/mL)				1.61636e-09
melittin (160 ug/mL) to pepD2M (640 ug/mL)				2.61458e-05
pepD2M (16 ug/mL) to pepD2M (160 ug/mL)				0.000412353
pepD2M (16 ug/mL) to pepD2M (640 ug/mL)				0.000651094
pepD2M (160 ug/mL) to pepD2M (640 ug/mL)				0.627857
Fig. 7b
melittin (4ug/mL)		59	36	65	69	49	38	35	50	43	38	49	60
melittin (8 ug/mL)		120	138	132	127	117	148	135	120	165	118	181	97
melittin (16 ug/mL)		158	86	50	75	53	18	22	18	15	101	76
pepD2M (4ug/mL)		N/A
pepD2M (8 ug/mL)		68	82	35	94	48	60	16	20	18	27
pepD2M (16 ug/mL)		100	75	56	97	110	23	44	24	47	32	47	37	586	78	256	128	80	524	1032
				p value
melittin (4 ug/mL) to melittin (8 ug/mL)				1.20839e-10
melittin (4 ug/mL) to melittin (16 ug/mL)				0.380928
melittin (8 ug/mL) to melittin (16 ug/mL)				6.37648e-05
melittin (4 ug/mL) to pepD2M (8 ug/mL)				0.785909
melittin (4 ug/mL) to pepD2M (16 ug/mL)				0.101397
melittin (8 ug/mL) to pepD2M (8 ug/mL)				1.26745e-07
melittin (8 ug/mL) to pepD2M (16 ug/mL)				0.562795
melittin (16 ug/mL) to pepD2M (8 ug/mL)				0.393778
melittin (16 ug/mL) to pepD2M (16 ug/mL)				0.155936
pepD2M (8 ug/mL) to pepD2M (16 ug/mL)				0.12886
Fig. 7c
melittin (4ug/mL)		0.8	1	0.8	0.9	1	0.7	0.8	0.6	0.8	0.9	1	0.7
melittin (8 ug/mL)		1.1	1	0.9	0.9	1.1	1.2	1.2	0.9	1	0.9	0.8	1
melittin (16 ug/mL)		2.1	1	0.7	0.9	1.7	1.2	1	1.2	1	0.9	0.42
pepD2M (4ug/mL)		N/A
pepD2M (8 ug/mL)		1.2	1.36	0.9	0.88	0.71	1.2	1.3	1.2	1.4	1.2
pepD2M (16 ug/mL)		1.2	1.1	1	1.1	1.1	1.06	1.22	1.01	1.24	1.2	1.2	1.17	0.9	1.1	1.3	1.2	1.1	2.9	3.3
				p value
melittin (4 ug/mL) to melittin (8 ug/mL)				0.00451555
melittin (4 ug/mL) to melittin (16 ug/mL)				0.0654243
melittin (8 ug/mL) to melittin (16 ug/mL)				0.46852
melittin (4 ug/mL) to pepD2M (8 ug/mL)				0.00088763
melittin (4 ug/mL) to pepD2M (16 ug/mL)				0.0112613
melittin (8 ug/mL) to pepD2M (8 ug/mL)				0.0946485
melittin (8 ug/mL) to pepD2M (16 ug/mL)				0.0803951
melittin (16 ug/mL) to pepD2M (8 ug/mL)				0.838859
melittin (16 ug/mL) to pepD2M (16 ug/mL)				0.29108
pepD2M (8 ug/mL) to pepD2M (16 ug/mL)				0.340631
[truncated: 40 more columns]

## Sheet: Supplementary Fig. 1a
TITLE	DOPC control		TITLE	DOPC D2M		TITLE	DOPC melittin
DATA TYPE	FLUORESCENCE SPECTRUM		DATA TYPE	FLUORESCENCE SPECTRUM		DATA TYPE	FLUORESCENCE SPECTRUM
ORIGIN	JASCO		ORIGIN	JASCO		ORIGIN	JASCO
OWNER			OWNER			OWNER
DATE	2023-02-14		DATE	2023-02-14		DATE	2023-02-14
TIME	15:09:00		TIME	15:12:26		TIME	15:15:32
SPECTROMETER/DATA SYSTEM			SPECTROMETER/DATA SYSTEM			SPECTROMETER/DATA SYSTEM
LOCALE	1028		LOCALE	1028		LOCALE	1028
RESOLUTION			RESOLUTION			RESOLUTION
DELTAX	1		DELTAX	1		DELTAX	1
XUNITS	NANOMETERS		XUNITS	NANOMETERS		XUNITS	NANOMETERS
YUNITS	INTENSITY		YUNITS	INTENSITY		YUNITS	INTENSITY
FIRSTX	560		FIRSTX	560		FIRSTX	560
LASTX	750		LASTX	750		LASTX	750
NPOINTS	191		NPOINTS	191		NPOINTS	191
FIRSTY	6.08402		FIRSTY	6.4709		FIRSTY	12.8656
MAXY	314.169		MAXY	248.514		MAXY	2557.92
MINY	2.13908		MINY	1.94384		MINY	5.80602
XYDATA			XYDATA			XYDATA
560	6.08402		560	6.4709		560	12.8656
561	6.26521		561	6.81187		561	13.2318
562	6.4322		562	7.37812		562	13.5187
563	6.75451		563	7.88256		563	13.9039
564	7.02086		564	8.3084		564	14.1578
565	7.11002		565	8.67209		565	14.0654
566	6.99375		566	8.65818		566	14.0064
567	6.54881		567	8.23114		567	13.5972
568	5.90731		568	7.33341		568	12.8576
569	5.18032		569	6.34549		569	11.9506
570	4.47086		570	5.26862		570	11.1328
571	3.91374		571	4.41475		571	10.4587
572	3.4227		572	3.72894		572	9.83387
573	3.05719		573	3.2738		573	9.15122
574	2.89016		574	2.9436		574	8.68971
575	2.69459		575	2.67591		575	8.49418
576	2.64281		576	2.52905		576	8.11607
577	2.59349		577	2.46861		577	7.70245
578	2.52635		578	2.4204		578	7.57011
579	2.51347		579	2.34051		579	7.27558
580	2.47825		580	2.27474		580	7.08463
581	2.44822		581	2.30759		581	6.89883
582	2.38289		582	2.27058		582	6.72209
583	2.30992		583	2.23179		583	6.4784
584	2.27714		584	2.2051		584	6.39467
585	2.23132		585	2.20896		585	6.31231
586	2.28856		586	2.14154		586	6.18646
587	2.23237		587	2.10889		587	6.11579
588	2.24464		588	2.0635		588	5.88437
589	2.19314		589	2.05908		589	5.84237
590	2.19951		590	1.99153		590	6.0523
591	2.23313		591	2.02977		591	5.89734
592	2.19814		592	2.02817		592	5.80602
593	2.25072		593	1.98284		593	5.85691
594	2.2225		594	2.04255		594	6.00124
595	2.15086		595	1.94384		595	6.14154
596	2.29545		596	1.96837		596	6.22512
597	2.17134		597	1.98711		597	6.20768
598	2.16899		598	2.01202		598	6.21282
599	2.17452		599	1.99107		599	6.36616
600	2.13908		600	1.95756		600	6.52523
601	2.21757		601	1.9682		601	6.65861
602	2.29171		602	1.99491		602	7.01166
603	2.27766		603	2.0731		603	7.11116
604	2.28295		604	2.01693		604	7.3747
605	2.22479		605	2.01875		605	7.62544
606	2.27999		606	2.03837		606	7.85845
607	2.36212		607	2.05069		607	8.07305
608	2.3094		608	2.17024		608	8.55903
609	2.36483		609	2.09029		609	8.77016
610	2.3916		610	2.21158		610	9.28506
611	2.40819		611	2.24617		611	9.79915
612	2.52981		612	2.29979		612	10.4248
613	2.54812		613	2.2313		613	11.1115
614	2.67002		614	2.36087		614	11.9414
615	2.78443		615	2.47043		615	12.7287
616	2.89481		616	2.53666		616	13.6979
617	2.98316		617	2.60453		617	15.3118
618	3.25469		618	2.74588		618	16.7652
619	3.41683		619	2.89085		619	18.3917
620	3.825		620	3.16861		620	20.7987
621	4.01375		621	3.51563		621	23.3308
622	4.39508		622	3.62666		622	26.5743
623	4.78484		623	4.12931		623	29.9701
624	5.33903		624	4.47757		624	34.641
625	5.9602		625	5.06924		625	40.0742
626	6.73795		626	5.47247		626	46.0358
627	7.56324		627	6.13308		627	52.859
628	8.5624		628	6.96998		628	61.8356
629	9.87778		629	8.04598		629	71.5253
630	11.0743		630	8.84482		630	83.0593
631	13.3468		631	10.649		631	98.1522
632	15.0037		632	12.1325		632	114.507
633	17.4154		633	13.705		633	132.987
634	20.0914		634	16.1793		634	157.329
635	23.7989		635	18.7574		635	182.787
636	27.4032		636	21.6326		636	213.583
637	31.2645		637	25.3386		637	247.712
638	36.489		638	29.1036		638	286.146
639	41.694		639	33.4964		639	331.672
640	48.2022		640	38.0928		640	379.872
641	54.6721		641	43.3093		641	435.661
642	62.6152		642	50.1438		642	500.041
643	71.0985		643	56.3431		643	569.284
644	81.8104		644	64.8681		644	648.91
645	91.7595		645	72.9019		645	732.993
646	102.581		646	82.0817		646	823.023
647	115.115		647	91.3793		647	918.609
648	128.053		648	101.659		648	1020.91
649	142.042		649	112.361		649	1130.56
650	156.177		650	122.527		650	1239.31
651	171.124		651	133.898		651	1365.83
652	186.605		652	146.437		652	1483.7
653	201.152		653	158.62		653	1601.88
654	215.192		654	169.224		654	1716.64
655	228.417		655	180.411		655	1837.06
656	242.357		656	191.501		656	1953.98
657	256.641		657	203.468		657	2055.94
658	267.169		658	211.224		658	2158.34
659	279.095		659	220.094		659	2249.47
660	287.767		660	227.45		660	2332.99
661	294.804		661	235.095		661	2403.69
662	303.499		662	240.204		662	2458.98
663	308.225		663	242.924		663	2503.08
664	313.189		664	245.865		664	2532.71
665	313.063		665	245.182		665	2546.78
666	314.169		666	248.514		666	2557.92
667	309.205		667	245.694		667	2548.03
668	308.078		668	244.799		668	2525.78
669	302.984		669	238.995		669	2491.54
670	299.236		670	235.065		670	2451.38
671	291.872		671	231.408		671	2399.88
672	283.727		672	223.179		672	2328.09
673	275.711		673	217.74		673	2265.44
674	267.979		674	211.541		674	2197.24
675	258.342		675	203.133		675	2126.56
676	248.08		676	195.699		676	2040.83
677	237.134		677	188.56		677	1955.82
678	227.399		678	179.119		678	1866.73
679	216.872		679	172.594		679	1792.87
680	205.955		680	165.449		680	1714.16
681	197.428		681	154.613		681	1628.73
682	188.563		682	149.341		682	1549.87
683	177.94		683	141.731		683	1476.2
684	168.493		684	134.14		684	1393.33
685	161.227		685	128.407		685	1332.2
686	154.911		686	123.063		686	1274.65
687	145.99		687	113.949		687	1202.71
688	139.57		688	109.851		688	1141.33
689	130.362		689	104.441		689	1092.19
690	125.745		690	99.4878		690	1036.14
691	118.728		691	96.492		691	988.579
692	113.718		692	91.5481		692	937.819
693	108.57		693	85.9254		693	905.832
694	104.3		694	82.3566		694	862.804
695	99.7325		695	78.5102		695	831.023
696	94.0561		696	74.2611		696	791.728
697	93.6684		697	72.2946		697	763.956
698	88.5308		698	69.6309		698	732.782
699	85.8355		699	65.9237		699	709.696
700	82.0231		700	65.2143		700	690.061
701	79.9243		701	63.1002		701	664.464
702	78.3327		702	62.4939		702	648.609
703	76.6389		703	59.9751		703	631.386
704	72.1378		704	59.3492		704	625.962
705	72.3431		705	57.6273		705	600.718
706	72.3061		706	55.8991		706	592.358
707	70.1744		707	55.3885		707	578.695
708	68.7481		708	54.8111		708	569.296
709	66.8155		709	53.7768		709	558.454
710	66.4881		710	53.1893		710	558.516
711	65.9821		711	51.19		711	546.885
712	65.2485		712	50.7655		712	539.336
713	63.1938		713	51.4378		713	533.571
714	63.1504		714	51.3384		714	531.001
715	62.1494		715	49.5407		715	522.005
716	61.8764		716	50.8219		716	523.133
717	63.0618		717	50.0088		717	521.471
718	63.1109		718	47.7256		718	512.254
719	61.7586		719	51.1503		719	513.717
720	62.8592		720	51.1242		720	509.839
721	59.9042		721	47.423		721	500.69
722	60.5116		722	47.5905		722	494.846
723	57.3756		723	48.1196		723	490.722
724	59.0747		724	48.6412		724	489.926
725	53.9392		725	47.2394		725	479.171
726	53.6302		726	46.3514		726	470.928
727	53.9491		727	45.1736		727	466.954
728	56.2088		728	43.5576		728	471.729
729	53.6908		729	40.8818		729	458.64
730	50.3035		730	44.5719		730	436.055
731	50.256		731	41.216		731	432.838
732	50.8845		732	40.6733		732	428.615
733	47.0317		733	39.2303		733	421.534
734	45.9969		734	39.5424		734	410.504
735	45.9372		735	36.9256		735	395.157
736	43.1932		736	37.5985		736	395.077
737	41.2869		737	35.817		737	362.795
738	40.5291		738	36.7319		738	367.16
739	38.1662		739	33.3971		739	359.143
740	39.6811		740	28.5402		740	335.069
741	33.4658		741	30.6708		741	322.682
742	36.5602		742	32.2443		742	310.558
743	30.9717		743	29.0187		743	297.86
744	31.6856		744	28.4037		744	282.215
745	28.3509		745	24.4089		745	275.777
746	25.9093		746	23.2916		746	261.597
747	27.1064		747	18.9572		747	247.569
748	23.5128		748	27.5889		748	255.551
749	23.0287		749	19.1173		749	219.059
750	22.5323		750	20.8242		750	226.49

## Sheet: Supplementary Fig. 1b
TITLE	PEPG control		TITLE	PEPG D2M		TITLE	PEPG Melittin
DATA TYPE	FLUORESCENCE SPECTRUM		DATA TYPE	FLUORESCENCE SPECTRUM		DATA TYPE	FLUORESCENCE SPECTRUM
ORIGIN	JASCO		ORIGIN	JASCO		ORIGIN	JASCO
OWNER			OWNER			OWNER
DATE	2023-02-14		DATE	2023-02-14		DATE	2023-02-14
TIME	15:19:50		TIME	15:23:38		TIME	15:27:22
SPECTROMETER/DATA SYSTEM			SPECTROMETER/DATA SYSTEM			SPECTROMETER/DATA SYSTEM
LOCALE	1028		LOCALE	1028		LOCALE	1028
RESOLUTION			RESOLUTION			RESOLUTION
DELTAX	1		DELTAX	1		DELTAX	1
XUNITS	NANOMETERS		XUNITS	NANOMETERS		XUNITS	NANOMETERS
YUNITS	INTENSITY		YUNITS	INTENSITY		YUNITS	INTENSITY
FIRSTX	560		FIRSTX	560		FIRSTX	560
LASTX	750		LASTX	750		LASTX	750
NPOINTS	191		NPOINTS	191		NPOINTS	191
FIRSTY	5.21001		FIRSTY	5.26385		FIRSTY	5.04364
MAXY	145.272		MAXY	223.8		MAXY	147.534
MINY	1.404		MINY	1.51689		MINY	-0.2396
XYDATA			XYDATA			XYDATA
560	5.21001		560	5.26385		560	5.04364
561	5.33489		561	5.42553		561	5.21717
562	5.51478		562	5.61467		562	5.418
563	5.80445		563	5.82927		563	5.70876
564	6.00129		564	6.04802		564	5.89943
565	5.99628		565	6.04533		565	5.83757
566	5.87847		566	5.91453		566	5.7999
567	5.51404		567	5.561		567	5.33958
568	4.90492		568	5.01413		568	4.78521
569	4.22623		569	4.20244		569	4.07858
570	3.47075		570	3.61386		570	3.37766
571	3.04305		571	3.14124		571	2.91403
572	2.59786		572	2.67045		572	2.48302
573	2.28406		573	2.37316		573	2.18521
574	2.06052		574	2.16017		574	1.9789
575	1.98417		575	2.0637		575	1.84513
576	1.87977		576	1.97733		576	1.79674
577	1.80048		577	1.88147		577	1.75039
578	1.77177		578	1.8589		578	1.70697
579	1.73458		579	1.757		579	1.61077
580	1.69044		580	1.81219		580	1.57134
581	1.69577		581	1.74872		581	1.55623
582	1.65734		582	1.70155		582	1.5075
583	1.63281		583	1.69318		583	1.50993
584	1.61058		584	1.64804		584	1.45993
585	1.60754		585	1.6577		585	1.44277
586	1.57873		586	1.5888		586	1.51545
587	1.54798		587	1.61667		587	1.43927
588	1.55224		588	1.55988		588	1.47727
589	1.52778		589	1.5771		589	1.43505
590	1.53496		590	1.56075		590	1.37144
591	1.53569		591	1.59434		591	1.42044
592	1.52762		592	1.51689		592	1.43729
593	1.51256		593	1.53846		593	1.40832
594	1.45176		594	1.54439		594	1.37549
595	1.54198		595	1.58244		595	1.38992
596	1.47957		596	1.61062		596	1.38144
597	1.50442		597	1.56307		597	1.37741
598	1.47399		598	1.58422		598	1.32218
599	1.52413		599	1.59542		599	1.31352
600	1.404		600	1.51982		600	1.36914
601	1.55282		601	1.62404		601	1.40461
602	1.49161		602	1.56307		602	1.33861
603	1.55621		603	1.61864		603	1.41621
604	1.48446		604	1.62606		604	1.43679
605	1.51718		605	1.64656		605	1.42375
606	1.52116		606	1.73261		606	1.42391
607	1.52142		607	1.72342		607	1.40311
608	1.47086		608	1.70288		608	1.4175
609	1.44416		609	1.78353		609	1.39523
610	1.47618		610	1.76802		610	1.48426
611	1.51251		611	1.78994		611	1.40106
612	1.57328		612	1.84167		612	1.44989
613	1.60375		613	1.87038		613	1.49334
614	1.68911		614	1.94166		614	1.54856
615	1.66022		615	2.05478		615	1.6128
616	1.70302		616	2.16639		616	1.54513
617	1.77206		617	2.30221		617	1.66049
618	1.8979		618	2.3903		618	1.74655
619	2.03279		619	2.62205		619	1.92147
620	2.11058		620	2.75099		620	2.01967
621	2.1851		621	2.83438		621	2.13114
622	2.39283		622	3.32076		622	2.27381
623	2.62785		623	3.62239		623	2.57837
624	2.72512		624	4.00599		624	2.84151
625	3.10182		625	4.31257		625	3.11517
626	3.44625		626	4.91765		626	3.29667
627	3.77909		627	5.56625		627	3.95558
628	4.365		628	6.13107		628	4.27937
629	5.05275		629	7.18692		629	4.93018
630	5.60775		630	8.13348		630	5.53426
631	6.43047		631	9.73378		631	6.54267
632	7.36913		632	10.9453		632	7.23356
633	8.73913		633	12.5019		633	8.30041
634	9.83971		634	15.0138		634	9.90272
635	11.3807		635	17.0139		635	11.8417
636	13.0464		636	19.8501		636	13.4067
637	14.7317		637	22.7593		637	15.0133
638	16.9827		638	26.2135		638	17.5183
639	19.9406		639	30.3475		639	20.1111
640	22.7954		640	34.6073		640	23.1769
641	25.9148		641	39.6146		641	26.0803
642	29.4289		642	45.5359		642	30.0963
643	33.4041		643	51.8192		643	34.0005
644	38.5146		644	58.8579		644	38.4677
645	42.6682		645	66.3872		645	43.5207
646	47.897		646	74.446		646	49.1516
647	54.1488		647	83.0138		647	54.5809
648	59.87		648	92.1758		648	61.4169
649	65.6831		649	101.507		649	67.4506
650	72.4159		650	112.147		650	73.9789
651	79.9296		651	122.366		651	80.9248
652	86.9495		652	132.849		652	88.0032
653	93.5638		653	142.657		653	94.9407
654	99.961		654	153.656		654	101.271
655	106.731		655	163.508		655	107.988
656	112.843		656	172.118		656	115.161
657	119.401		657	183.629		657	121.475
658	123.94		658	191.789		658	126.717
659	129.588		659	199.14		659	131.581
660	134.524		660	205.795		660	135.801
661	138.185		661	212.642		661	140.532
662	141.172		662	216.752		662	142.612
663	144.144		663	219.635		663	145.441
664	144.713		664	223.253		664	147.088
665	145.179		665	222.854		665	147.204
666	145.272		666	223.26		666	147.534
667	144.955		667	223.8		667	146.778
668	143.513		668	221.214		668	145.241
669	141.808		669	216.58		669	142.659
670	138.962		670	214.799		670	141.549
671	136.629		671	209.972		671	138.242
672	133.141		672	203.985		672	133.353
673	129.078		673	196.724		673	130.237
674	124.887		674	190.519		674	127.59
675	120.736		675	184.692		675	124.195
676	116.762		676	177.801		676	117.224
677	111.591		677	172.61		677	112.753
678	107.208		678	164.929		678	107.291
679	103.137		679	157.327		679	103.203
680	97.7426		680	151.08		680	99.6131
681	94.216		681	142.502		681	93.6667
682	89.3654		682	137.688		682	88.0558
683	84.4172		683	128.15		683	85.8095
684	78.8715		684	123.705		684	79.6687
685	75.742		685	116.853		685	77.0813
686	72.4082		686	110.221		686	72.1914
687	68.13		687	105.333		687	67.8337
688	65.6734		688	99.9806		688	65.1464
689	62.7592		689	95.7063		689	61.9322
690	59.6122		690	90.1339		690	60.1198
691	56.6122		691	86.5538		691	55.5787
692	54.6167		692	83.95		692	53.1645
693	51.6404		693	79.885		693	51.7612
694	47.8326		694	75.6462		694	49.2133
695	46.9736		695	73.699		695	45.6101
696	44.3507		696	68.9221		696	44.9037
697	43.0398		697	68.4657		697	42.1961
698	41.177		698	64.3888		698	40.914
699	39.7527		699	63.5457		699	39.4085
700	38.431		700	60.632		700	39.7164
701	37.2476		701	60.1802		701	36.3085
702	36.5129		702	57.0835		702	35.6806
703	35.975		703	55.0185		703	34.2688
704	35.2102		704	54.905		704	33.3452
705	33.9067		705	54.3155		705	32.9545
706	33.7382		706	53.7136		706	32.7408
707	32.9478		707	52.5009		707	31.997
708	33.5022		708	50.783		708	32.3023
709	31.3404		709	50.7554		709	31.8747
710	32.778		710	49.9039		710	29.5823
711	32.0567		711	50.0313		711	29.9739
712	30.922		712	50.6756		712	29.7006
713	29.8432		713	49.4759		713	30.4224
714	29.4931		714	49.352		714	29.5678
715	31.3813		715	48.6379		715	28.7371
716	29.223		716	48.3379		716	27.2192
717	29.4274		717	48.845		717	27.6699
718	29.6133		718	48.3574		718	28.282
719	29.2278		719	47.889		719	27.7828
720	28.6391		720	46.8612		720	25.8099
721	27.8472		721	46.4812		721	27.2001
722	28.8015		722	46.7888		722	25.1552
723	28.5336		723	44.8516		723	22.8407
724	29.7328		724	45.4856		724	24.1047
725	27.425		725	48.2393		725	23.8248
726	29.67		726	45.4193		726	22.3056
727	25.2818		727	43.8243		727	22.1871
728	26.2464		728	43.5364		728	22.9733
729	23.6534		729	46.5936		729	20.732
730	23.5978		730	43.5824		730	21.068
731	25.3705		731	43.7197		731	17.8574
732	22.2389		732	41.3091		732	19.4305
733	21.8653		733	41.0531		733	17.4163
734	22.2514		734	41.005		734	15.7069
735	17.226		735	40.6907		735	13.2524
736	19.5508		736	43.7536		736	15.8682
737	19.1301		737	40.4373		737	14.9668
738	17.0121		738	36.9466		738	15.0521
739	17.4508		739	39.0913		739	11.0064
740	17.8337		740	36.8114		740	12.7982
741	13.7691		741	35.0754		741	9.64651
742	17.5382		742	34.1122		742	9.03479
743	15.8773		743	38.4667		743	8.07723
744	13.4387		744	33.677		744	9.6111
745	13.2094		745	35.5962		745	7.15249
746	13.2546		746	36.0179		746	4.67718
747	15.2172		747	31.7477		747	3.69925
748	13.0076		748	35.7773		748	-0.239598
749	8.56103		749	31.1285		749	0.785278
750	9.38945		750	34.147		750	0.120238

## Sheet: Supplementary Fig. 2
		Pixel size (nm)	1.44
Pixel Gray Value		157	162.577	169.261	181.49	204.67	235.522	255	255	255	255	249.942	209.061	111.872	20.667	0	0	0	0	0	24.201	71.596	116.593	140.325	141.945	132.512	123.551	112.782	99.967	94.077	100.926	118.732	133.687	141.93	146.031	146.491	145.143	144.192	146.211	147.775	144.569	140.113	138.951	140.191	140.93	141.152	155.912	184.524	225.308
pixel		0	1	2	3	4	5	6	7	8	9	10	11	12	13	14	15	16	17	18	19	20	21	22	23	24	25	26	27	28	29	30	31	32	33	34	35	36	37	38	39	40	41	42	43	44	45	46	47
Distance (nm)		0	1.44	2.88	4.32	5.76	7.2	8.64	10.08	11.52	12.96	14.4	15.84	17.28	18.72	20.16	21.6	23.04	24.48	25.92	27.36	28.8	30.24	31.68	33.12	34.56	36	37.44	38.88	40.32	41.76	43.2	44.64	46.08	47.52	48.96	50.4	51.84	53.28	54.72	56.16	57.6	59.04	60.48	61.92	63.36	64.8	66.24	67.68
[truncated: 24 more columns]

## Sheet: Supplementary Fig. 4
Fig. S4
		Pore		Shrunken minicell		Lipid cluster
	pepD2M (16ug/mL)	79.4%(27/34)		5.9%(2/34)		0%(0/34)
	pepD2M (160ug/mL)	27.0%(10/37)		78.4%(29/37)		100%(37/37)
	Melittin (16 ug/mL)	82.3%(42/51)		0%(0/51)		0%(0/51)
	Melittin (160 ug/mL)	30.8%(16/52)		69.2%(36/52)		7.7%(4/52)
	FigS4
